# Supplementary material for: Optimizing Ki-67 and E-Cadherin Thresholds for Improved Grade and Stage Classification in Urothelial Bladder Cancer
Source: J Clin Med. 2026 Jan 2;15(1):338. doi: 10.3390/jcm15010338 (PMC12786995; doi:10.3390/jcm15010338)
Supplement: Supplementary file 1 [file jcm-15-00338-s001.zip]

Archive with 1 entries (1 files):
- jcm-4064171-supplementary.xlsx
