# Supplementary material for: Optimizing Ki-67 and E-Cadherin Thresholds for Improved Grade and Stage Classification in Urothelial Bladder Cancer
Source: J Clin Med. 2026 Jan 2;15(1):338. doi: 10.3390/jcm15010338 (PMC12786995; doi:10.3390/jcm15010338)
Supplement: Supplementary file 1 [file jcm-15-00338-s001.zip › jcm-4064171-supplementary.xlsx]

## Sheet: Hárok1
No	Sex	Age	Tumor count	Grading	Grade_2	Stage	p53	Ki67	E-cadherin	Recurrence	Tumor type
1	Female	71	solitary	G2 - HG	HG	T1	10	11	90	Yes	papillary
2	Male	84	solitary	G3 - HG	HG	T2b	10	11	90	No	mixed
3	Male	74	solitary	G1 - LG	LG	Ta	30	8	95	No	papillary
4	Female	81	solitary	G3 - HG	HG	T2b	60	70	40	No	solid
5	Male	77	solitary	G1 - LG	LG	Ta	5	7	90	Yes	papillary
6	Male	65	solitary	G3 - HG	HG	T2b	0	60	45	No	papillary
7	Male	77	solitary	G2 - LG	LG	T1	2	1	91	No	papillary
8	Female	63	solitary	G2 - LG	LG	T1	60	50	40	No	papillary
9	Female	90	solitary	G2 - LG	LG	Ta	10	10	67	No	papillary
10	Female	63	solitary	G2 - HG	HG	T1	5	15	10	No	papillary
11	Female	77	solitary	G3 - HG	HG	T2b	60	60	30	No	solid
12	Male	56	solitary	G2 - HG	HG	T1	40	30	30	Yes	papillary
13	Male	65	solitary	G3 - HG	HG	T2a	60	60	40	No	papillary
14	Male	68	solitary	G2 - HG	HG	T2a	100	80	22	No	papillary
15	Male	83	solitary	G2 - LG	LG	Ta	10	10	95	No	papillary
16	Female	74	solitary	G1 - LG	LG	Ta	0	0	95	Yes	papillary
17	Male	79	solitary	G3 - HG	HG	T2b	90	50	10	No	papillary
18	Female	68	solitary	G1 - LG	LG	Ta	10	15	95	No	papillary
19	Male	71	solitary	G2 - LG	LG	Ta	5	5	95	No	papillary
20	Male	62	solitary	G2 - HG	HG	T1	10	15	80	No	papillary
21	Male	84	solitary	G3 - HG	HG	T2a	80	60	10	No	papillary
22	Female	62	solitary	G2 - LG	LG	Ta	11	20	80	No	papillary
23	Male	57	solitary	G3 - HG	HG	T2b	40	60	40	No	papillary
24	Female	88	solitary	G1 - LG	LG	Ta	0	11	90	No	papillary
25	Male	69	solitary	G2 - HG	HG	T2a	90	55	10	No	papillary
26	Male	87	solitary	G3 - HG	HG	T2a	5	80	95	No	papillary
27	Male	77	solitary	G2 - LG	LG	Ta	0	11	90	No	papillary
28	Female	77	multiple	G2 - HG	HG	T2a	70	55	10	No	papillary
29	Male	88	solitary	G2 - LG	LG	Ta	5	5	90	No	papillary
30	Male	55	multiple	G2 - HG	HG	T2a	0	40	67	Yes	papillary
31	Male	74	solitary	G2 - HG	HG	T2a	40	50	90	No	papillary
32	Male	67	solitary	G3 - HG	HG	T2b	75	50	10	No	papillary
33	Female	79	solitary	G1 - LG	LG	Ta	20	15	90	Yes	papillary
34	Male	64	solitary	G2 - LG	LG	Ta	20	10	90	No	papillary
35	Male	56	solitary	G2 - LG	LG	Ta	0	5	80	No	papillary
36	Male	54	solitary	G3 - HG	HG	T2b	40	80	20	No	papillary
37	Male	78	solitary	G2 - HG	HG	T2b	15	80	80	Yes	papillary
38	Male	74	solitary	G1 - LG	LG	Ta	0	10	90	No	papillary
39	Female	82	solitary	G1 - LG	LG	Ta	20	25	60	Yes	papillary
40	Male	66	solitary	G2 - HG	HG	T2a	50	15	20	No	solid
41	Female	59	solitary	G2 - LG	LG	Ta	0	5	90	No	papillary
42	Female	68	solitary	G2 - LG	LG	Ta	0	5	90	No	papillary
43	Male	74	solitary	G3 - HG	HG	T2b	50	60	20	No	solid
44	Male	63	solitary	G2 - LG	LG	Ta	8	10	90	Yes	papillary
45	Female	85	solitary	G2 - HG	HG	T2a	30	25	10	No	papillary
46	Male	61	multiple	G3 - HG	HG	T2a	60	60	10	No	papillary
47	Male	63	solitary	G2 - HG	HG	T2a	30	20	35	No	papillary
48	Male	68	solitary	G2 - LG	LG	Ta	3	11	80	No	papillary
49	Male	81	solitary	G1 - LG	LG	Ta	0	10	80	No	papillary
50	Male	74	solitary	G3 - HG	HG	T2b	0	0	80	No	papillary
51	Female	64	solitary	G1 - LG	LG	Ta	5	8	90	No	papillary
52	Male	71	solitary	G3 - HG	HG	Ta	70	60	20	No	papillary
53	Male	66	solitary	G3 - HG	HG	T2b	30	60	15	No	papillary
54	Male	58	solitary	G2 - LG	LG	Ta	30	30	80	Yes	papillary
55	Male	62	solitary	G2 - HG	HG	T2b	30	40	25	No	papillary
56	Male	55	solitary	G2 - HG	HG	T2b	30	60	85	No	mixed
57	Male	70	solitary	G3 - HG	HG	Ta	20	20	80	Yes	papillary
58	Male	66	solitary	G2 - LG	LG	Ta	0	0	90	No	papillary
59	Male	54	solitary	G1 - LG	LG	Ta	40	10	90	No	papillary
60	Male	70	solitary	G2 - LG	LG	Ta	10	12	85	No	papillary
61	Male	90	solitary	G2 - HG	HG	Ta	30	35	85	No	papillary
62	Male	78	solitary	G3 - HG	HG	T2b	30	60	15	No	papillary
63	Male	77	solitary	G3 - HG	HG	T2a	50	80	20	No	papillary
64	Male	54	solitary	G3 - HG	HG	T2b	5	10	50	No	papillary
65	Male	74	solitary	G2 - HG	HG	T2a	20	20	25	No	papillary
66	Male	83	solitary	G3 - HG	HG	T2b	80	70	30	No	mixed
67	Male	73	solitary	G2 - HG	HG	Ta	20	25	85	Yes	papillary
68	Male	75	solitary	G3 - HG	HG	T2b	60	60	30	Yes	papillary
69	Male	65	solitary	G1 - LG	LG	Ta	5	15	90	No	papillary
70	Male	77	solitary	G1 - LG	LG	Ta	0	11	85	No	papillary
71	Male	74	solitary	G1 - LG	LG	Ta	30	15	80	No	papillary
72	Male	71	solitary	G2 - HG	HG	T2a	40	30	50	No	papillary
73	Female	79	solitary	G2 - HG	HG	Ta	20	30	80	Yes	papillary
74	Female	55	solitary	G1 - LG	LG	Ta	20	15	80	No	papillary
75	Female	72	multiple	G2 - HG	HG	Ta	70	30	50	Yes	papillary
76	Male	66	multiple	G2 - HG	HG	T2a	60	40	70	Yes	papillary
77	Male	50	multiple	G3 - HG	HG	T2b	80	30	40	No	papillary
78	Female	82	multiple	G1 - LG	LG	Ta	10	7	70	Yes	papillary
79	Male	58	solitary	G2 - HG	HG	Ta	5	20	75	No	solid
80	Male	67	multiple	G2 - LG	LG	Ta	5	12	90	Yes	papillary
81	Female	48	solitary	G2 - HG	HG	T1	5	10	90	No	papillary
82	Male	39	solitary	G2 - LG	LG	T1	8	11	85	No	papillary
83	Female	73	solitary	G1 - LG	LG	Ta	10	5	80	No	papillary
84	Female	59	solitary	G2 - HG	HG	Ta	60	40	50	No	papillary
85	Male	78	solitary	G1 - LG	LG	Ta	0	0	90	Yes	papillary
86	Male	78	solitary	G2 - LG	LG	Ta	20	25	70	No	papillary
87	Male	72	multiple	G2 - LG	LG	Ta	50	20	70	No	mixed
88	Female	69	multiple	G1 - LG	LG	Ta	20	10	60	Yes	mixed
89	Male	62	solitary	G1 - LG	LG	Ta	15	15	70	No	papillary
90	Male	50	solitary	G1 - LG	LG	Ta	5	145	80	No	papillary
91	Male	65	solitary	G1 - LG	LG	Ta	5	8	75	Yes	papillary
92	Male	88	solitary	G3 - HG	HG	T2b	0	70	0	Yes	solid
93	Male	67	solitary	G2 - HG	HG	Ta	40	7	30	No	papillary
94	Male	76	solitary	G2 - LG	LG	T1	10	15	75	Yes	papillary
95	Male	82	solitary	G2 - HG	HG	T2a	80	60	10	Yes	papillary
96	Female	84	solitary	G1 - LG	LG	Ta	5	5	75	No	papillary
97	Male	69	multiple	G2 - LG	LG	Ta	3	8	85	No	papillary
98	Male	62	multiple	G2 - HG	HG	Ta	0	5	50	Yes	papillary
99	Female	66	solitary	G1 - LG	LG	Ta	3	5	90	Yes	papillary
100	Male	64	solitary	G1 - LG	LG	Ta	10	60	30	Yes	papillary
101	Male	74	multiple	G1 - LG	LG	Ta	15	10	80	No	papillary
102	Male	34	solitary	G2 - HG	HG	T2a	5	10	90	Yes	papillary
103	Male	74	multiple	G2 - HG	HG	Ta	30	10	70	No	papillary
104	Male	55	solitary	G1 - LG	LG	Ta	5	5	90	Yes	papillary
105	Male	40	solitary	G2 - LG	LG	Ta	10	15	40	No	papillary
106	Male	75	solitary	G2 - LG	LG	Ta	0	0	80	No	papillary
107	Male	67	solitary	G1 - LG	LG	Ta	40	30	50	No	papillary
108	Female	65	solitary	G1 - LG	LG	Ta	40	10	80	No	papillary
109	Male	69	multiple	G2 - HG	HG	Ta	30	30	40	No	papillary
110	Female	73	multiple	G3 - HG	HG	T1	60	80	0	Yes	solid
111	Male	69	multiple	G2 - LG	LG	Ta	15	15	70	No	papillary
112	Male	79	multiple	G1 - LG	LG	Ta	5	7	90	Yes	papillary
113	Male	59	multiple	G2 - HG	HG	T1	10	15	30	No	papillary
114	Female	79	solitary	G3 - HG	HG	T2a	40	50	60	Yes	solid
115	Male	77	solitary	G2 - HG	HG	Ta	30	15	80	No	papillary
116	Male	77	multiple	G3 - HG	HG	T1	60	60	60	No	solid
117	Male	43	multiple	G2 - HG	HG	T2a	60	60	60	No	papillary
118	Male	87	multiple	G1 - LG	LG	Ta	10	15	6	Yes	papillary
119	Male	79	multiple	G3 - HG	HG	T2a	50	50	40	Yes	papillary
120	Male	58	multiple	G2 - HG	HG	Ta	20	5	50	Yes	papillary
121	Male	47	multiple	G3 - HG	HG	T2b	80	70	10	No	solid
122	Female	74	solitary	G3 - HG	HG	T1	60	70	30	Yes	papillary
123	Female	70	multiple	G3 - HG	HG	T2b	80	80	40	No	mixed
124	Male	86	multiple	G2 - LG	LG	Ta	5	10	80	Yes	papillary
125	Male	50	multiple	G2 - HG	HG	Ta	20	5	60	Yes	papillary
126	Male	61	solitary	G3 - HG	HG	T2a	90	90	10	No	mixed
127	Male	79	multiple	G1 - LG	LG	Ta	5	5	80	Yes	papillary
128	Male	62	multiple	G2 - LG	LG	Ta	5	20	60	Yes	papillary
129	Male	69	solitary	G1 - LG	LG	Ta	0	5	80	No	solid
130	Male	68	solitary	G2 - LG	LG	T1	50	60	60	Yes	papillary
131	Male	84	solitary	G3 - HG	HG	T1	70	70	20	No	papillary
132	Male	63	multiple	G3 - HG	HG	T2a	80	70	40	No	solid
133	Male	72	solitary	G1 - LG	LG	Ta	10	8	60	Yes	papillary
134	Male	76	multiple	G2 - HG	HG	T1	80	70	30	Yes	solid
135	Male	66	solitary	G1 - LG	LG	Ta	10	5	80	No	papillary
136	Male	50	solitary	G3 - HG	HG	T2b	60	30	10	No	solid
137	Female	84	solitary	G2 - HG	HG	Ta	20	25	60	Yes	papillary
138	Female	67	multiple	G1 - LG	LG	Ta	10	8	80	Yes	solid
139	Male	83	multiple	G3 - HG	HG	T2b	85	65	10	Yes	papillary
140	Male	57	solitary	G2 - HG	HG	Ta	10	12	80	No	papillary
141	Male	79	solitary	G3 - HG	HG	T2a	40	50	10	Yes	papillary
142	Male	65	solitary	G2 - HG	HG	T2a	70	60	80	No	papillary
143	Female	79	solitary	G3 - HG	HG	T2b	60	80	20	No	solid
144	Male	68	solitary	G2 - HG	HG	T2a	50	15	20	Yes	solid
145	Male	77	solitary	G2 - HG	HG	T2a	40	60	40	Yes	papillary
146	Female	71	multiple	G2 - LG	LG	Ta	30	20	70	No	papillary
147	Male	71	solitary	G3 - HG	HG	T2a	80	80	10	No	papillary
148	Male	76	solitary	G1 - LG	LG	Ta	30	30	80	No	papillary
149	Male	78	solitary	G2 - LG	LG	Ta	30	5	60	No	papillary
150	Male	61	solitary	G2 - HG	HG	T2a	60	70	50	Yes	papillary
151	Female	79	multiple	G2 - LG	LG	Ta	10	10	90	Yes	papillary
152	Male	83	solitary	G3 - HG	HG	T2a	50	50	10	Yes	solid
153	Male	67	solitary	G1 - LG	LG	Ta	12	7	90	No	papillary
154	Male	65	solitary	G1 - LG	LG	T1	30	60	60	Yes	mixed
155	Female	81	solitary	G3 - HG	HG	T2b	30	40	10	No	solid
156	Male	57	multiple	G3 - HG	HG	T2a	50	50	10	No	solid
157	Male	53	solitary	G2 - HG	HG	T2a	60	60	20	No	papillary
158	Male	81	solitary	G2 - HG	HG	Ta	60	60	80	Yes	papillary
159	Female	75	solitary	G3 - HG	HG	T2a	30	25	30	Yes	solid
160	Male	83	multiple	G2 - LG	LG	Ta	8	14	80	Yes	papillary
161	Male	56	multiple	G1 - LG	LG	Ta	20	15	80	Yes	papillary
162	Male	74	solitary	G3 - HG	HG	T2b	90	80	10	No	papillary
163	Female	78	solitary	G2 - LG	LG	Ta	60	40	30	Yes	mixed
164	Male	72	multiple	G1 - LG	LG	Ta	5	10	60	Yes	papillary
165	Male	60	multiple	G1 - LG	LG	Ta	20	40	60	No	papillary
166	Male	51	multiple	G2 - HG	HG	T1	60	40	30	No	mixed
167	Male	76	multiple	G3 - HG	HG	T2b	30	20	20	No	mixed
168	Male	64	solitary	G1 - LG	LG	Ta	15	45	30	No	papillary
169	Male	56	multiple	G1 - LG	LG	Ta	5	5	90	Yes	papillary
170	Male	68	solitary	G2 - HG	HG	T1	60	40	20	No	papillary
171	Male	77	solitary	G3 - HG	HG	T1	65	80	10	No	papillary
172	Male	81	solitary	G1 - LG	LG	Ta	10	7	90	Yes	papillary
173	Male	60	solitary	G2 - HG	HG	Ta	60	40	40	No	papillary
174	Female	74	solitary	G2 - HG	HG	Ta	40	30	60	No	papillary
175	Male	54	solitary	G2 - HG	HG	T4	30	50	70	Yes	papillary
176	Male	61	solitary	G3 - HG	HG	T3a	1	60	30	Yes	solid
177	Male	71	solitary	G2 - HG	HG	T2b	30	30	60	Yes	solid
178	Male	69	multiple	G2 - HG	HG	T2a	60	60	60	Yes	solid
179	Female	76	multiple	G2 - LG	LG	Ta	10	25	60	Yes	papillary
180	Male	66	solitary	G3 - HG	HG	T2b	50	60	20	Yes	solid
181	Male	63	multiple	G2 - LG	LG	Ta	30	50	40	Yes	papillary
182	Male	83	solitary	G2 - HG	HG	T1	25	30	60	Yes	papillary
183	Male	79	multiple	G2 - LG	LG	Ta	40	40	60	Yes	papillary
184	Male	61	solitary	G2 - HG	HG	T2a	40	50	30	Yes	solid
185	Male	82	multiple	G3 - HG	HG	T2b	60	70	80	Yes	papillary
186	Male	87	solitary	G2 - HG	HG	T2a	60	50	40	Yes	papillary
187	Male	85	multiple	G2 - HG	HG	Ta	30	25	60	Yes	papillary
188	Male	78	solitary	G2 - HG	HG	T1	60	50	30	Yes	papillary
189	Female	64	solitary	G3 - HG	HG	T2b	80	50	40	Yes	solid
190	Male	36	solitary	G2 - HG	HG	Ta	20	15	80	Yes	papillary
191	Male	65	solitary	G2 - LG	LG	Ta	15	10	90	Yes	papillary
192	Male	53	solitary	G3 - HG	HG	T4	80	60	40	Yes	solid
193	Male	65	multiple	G1 - LG	LG	Ta	20	20	60	Yes	papillary
194	Male	74	solitary	G2 - HG	HG	T1	60	50	20	Yes	papillary
195	Male	41	multiple	G2 - LG	LG	Ta	25	7	60	Yes	papillary
196	Female	74	solitary	G1 - LG	LG	Ta	10	11	90	Yes	papillary
197	Male	60	solitary	G1 - LG	LG	Ta	15	10	80	Yes	papillary
198	Male	77	solitary	G2 - LG	LG	Ta	20	30	50	No	papillary
199	Male	70	multiple	G2 - LG	LG	Ta	40	30	30	Yes	papillary
200	Female	77	multiple	G3 - HG	HG	T1	40	60	20	No	papillary
201	Female	59	multiple	G1 - LG	LG	Ta	15	10	60	No	papillary
202	Male	64	multiple	G2 - LG	LG	Ta	30	30	80	Yes	papillary
203	Male	65	solitary	G2 - HG	HG	T2b	80	60	40	Yes	solid
204	Male	68	multiple	G1 - LG	LG	Ta	30	40	30	Yes	papillary
205	Male	58	multiple	G2 - LG	LG	Ta	20	18	80	Yes	papillary
206	Male	70	multiple	G2 - HG	HG	Ta	10	12	80	Yes	papillary
207	Male	60	multiple	G2 - HG	HG	T1	40	50	60	Yes	papillary
208	Male	66	solitary	G1 - LG	LG	Ta	10	6	60	No	mixed
209	Male	70	solitary	G2 - HG	HG	T2b	60	60	40	No	papillary
210	Male	76	solitary	G2 - HG	HG	T2a	40	40	40	Yes	solid
211	Male	55	solitary	G3 - HG	HG	T2b	60	60	10	Yes	solid
212	Male	88	multiple	G1 - LG	LG	Ta	20	25	60	Yes	papillary
213	Male	80	solitary	G1 - LG	LG	Ta	5	7	80	Yes	papillary
214	Male	59	multiple	G2 - HG	HG	Ta	40	30	30	Yes	papillary
215	Male	84	solitary	G3 - HG	HG	T2b	60	40	40	No	solid
216	Male	80	solitary	G2 - HG	HG	T2b	70	70	40	Yes	solid
217	Female	55	solitary	G1 - LG	LG	Ta	20	18	80	Yes	papillary
218	Male	57	multiple	G3 - HG	HG	T2b	70	40	10	Yes	solid
219	Male	85	solitary	G2 - HG	HG	T2b	60	60	30	No	solid
220	Male	48	multiple	G3 - HG	HG	T2b	70	50	30	Yes	mixed
221	Male	61	solitary	G1 - LG	LG	Ta	30	30	50	No	papillary
222	Male	72	multiple	G2 - HG	HG	T2a	60	60	30	No	papillary
223	Female	76	multiple	G2 - LG	LG	Ta	16	10	80	No	papillary
224	Female	58	solitary	G1 - LG	LG	Ta	8	5	90	No	papillary
225	Male	47	solitary	G3 - HG	HG	T2b	40	60	20	No	solid
226	Male	73	solitary	G1 - LG	LG	Ta	40	7	90	No	papillary
227	Male	58	solitary	G3 - HG	HG	T2b	80	50	20	Yes	solid
228	Male	57	solitary	G2 - HG	HG	Ta	70	60	40	No	papillary
229	Male	65	solitary	G2 - LG	LG	Ta	18	25	80	Yes	papillary
230	Male	80	multiple	G1 - LG	LG	Ta	20	30	70	Yes	papillary
231	Male	98	solitary	G2 - HG	HG	T1	40	30	40	Yes	papillary
232	Male	63	multiple	G2 - LG	LG	Ta	30	50	40	Yes	papillary
233	Male	64	solitary	G1 - LG	LG	Ta	18	10	80	No	papillary
234	Male	63	solitary	G1 - LG	LG	Ta	20	5	70	No	papillary
235	Male	82	solitary	G2 - HG	HG	T1	15	65	45	No	mixed
236	Male	70	solitary	G1 - LG	LG	Ta	0	0	80	Yes	papillary
237	Male	60	solitary	G3 - HG	HG	T3a	80	80	40	No	solid
238	Male	82	solitary	G2 - HG	HG	T2b	80	70	40	No	papillary
239	Male	86	multiple	G2 - HG	HG	T2a	40	60	40	No	papillary
240	Male	77	multiple	G2 - HG	HG	T2a	20	20	90	Yes	solid
241	Male	67	solitary	G2 - HG	HG	T1	25	21	80	Yes	solid
242	Male	85	solitary	G3 - HG	HG	T2a	50	60	60	Yes	papillary
243	Male	67	solitary	G1 - LG	LG	Ta	20	20	80	No	solid
244	Female	80	multiple	G3 - HG	HG	Ta	70	60	20	No	papillary
245	Male	70		G3 - HG	HG	T2b	30	50	60	No	solid
246	Male	69		G2 - LG	LG	T1	30	40	40	No	papillary
247	Male	56		G2 - LG	LG	T1	30	15	60	No	papillary
248	Male	59		G2 - HG	HG	T2a	20	20	60	Yes	papillary
249	Female	78		G3 - HG	HG	T2a	40	80	30	Yes	papillary
250	Male	75		G2 - HG	HG	T1	40	47	30	Yes	papillary
251	Female	87		G3 - HG	HG	T2a	40	40	30	No	papillary
252	Male	71		G2 - LG	LG	T2a	30	25	60	No	papillary
253	Male	59		G2 - LG	LG	T1	20	7	90	No	papillary
254	Female	85		G3 - HG	HG	T2a	60	70	40	No	solid
255	Male	68		G2 - HG	HG	T1	40	50	20	No	solid
256	Male	68		G2 - HG	HG	T1	55	60	20	No	mixed
257	Male	78		G2 - LG	LG	T1	25	40	40	Yes	papillary
258	Male	61		G2 - LG	LG	T1	15	20	90	No	papillary
259	Male	79		G3 - HG	HG	T2b	60	40	30	No	solid
260	Male	63		G2 - HG	HG	T2a	30	30	50	No	papillary
261	Male	67		G2 - HG	HG	T1	20	7	80	No	papillary
262	Male	73		G3 - HG	HG	T2b	60	80	60	No	solid
263	Male	89		G2 - HG	HG	T1	30	20	80	Yes	papillary
264	Male	37		G3 - HG	HG	T2b	80	60	10	No	papillary
265	Male	37		G3 - HG	HG	T2b	80	60	10	No	papillary
266	Female	68		G2 - HG	HG	T1	10	5	80	No	papillary
267	Female	75		G3 - HG	HG	T2b	60	60	40	No	solid
268	Male	59		G3 - HG	HG	T1	80	30	30	Yes	solid
269	Male	59		G3 - HG	HG	T1	80	30	30	Yes	solid
270	Male	88		G3 - HG	HG	T3a	80	60	20	No	papillary
271	Male	88		G3 - HG	HG	T3a	40	70	20	No	papillary
272	Male	47		G3 - HG	HG	T3a	60	50	40	No	solid
273	Male	47		G3 - HG	HG	T4	80	30	50	No	solid
274	Male	58		G2 - HG	HG	T1	30	10	60	No	solid
275	Male	79		G2 - HG	HG	T1	30	30	60	No	papillary
276	Male	65		G2 - HG	HG	T1	15	7	80	No	papillary
277	Male	79		G3 - HG	HG	T2b	70	60	60	No	papillary
278	Male	85		G3 - HG	HG	T2a	90	80	30	No	mixed
279	Male	64		G2 - HG	HG	T1	30	30	60	No	papillary
280	Female	66		G2 - HG	HG	T1	10	7	90	No	papillary
281	Male	78		G2 - HG	HG	T2b	50	45	40	No	solid
282	Male	78		G2 - HG	HG	T1	20	0	75	No	papillary
283	Male	71		G2 - HG	HG	T1	20	20	60	Yes	papillary
284	Male	68		G2 - HG	HG	T2a	60	70	60	No	papillary
285	Male	68		G2 - HG	HG	T4	60	70	30	Yes	papillary
286	Male	77		G2 - HG	HG	T1	10	5	80	No	papillary
287	Male	56		G2 - LG	LG	T1	30	12	60	No	papillary
288	Male	61		G2 - HG	HG	T1	25	7	90	No	papillary
289	Male	61		G2 - HG	HG	T1	15	7	80	No	papillary
290	Male	86		G2 - LG	LG	T1	6	5	90	No	papillary
291	Male	83		G2 - HG	HG	T1	45	70	40	No	papillary
292	Male	86		G2 - HG	HG	T2a	40	60	20	No	mixed
293	Male	70		G2 - LG	LG	T1	30	40	60	No	papillary
294	Male	72		G2 - HG	HG	T1	70	60	40	No	papillary
295	Male	72		G2 - HG	HG	T2a	80	50	40	Yes	papillary
296	Male	67		G3 - HG	HG	T3a	85	83	10	No	solid
297	Male	82		G2 - HG	HG	T1	20	15	70	No	papillary
298	Female	65		G3 - HG	HG	T2b	80	80	60	No	solid
299	Male	59		G3 - HG	HG	T1	10	20	40	Yes	papillary
300	Male	67		G3 - HG	HG	T2b	80	60	50	Yes	solid
301	Male	80		G2 - HG	HG	T1	5	5	60	No	papillary
302	Female	64		G3 - HG	HG	T2b	50	60	30	No	mixed
303	Male	67		G2 - HG	HG	T1	35	18	60	Yes	papillary
304	Male	70		G2 - HG	HG	T1	30	40	70	Yes	papillary
305	Male	80		G2 - LG	LG	T1	35	10	50	Yes	papillary
306	Male	66		G2 - HG	HG	T1	15	7	80	No	papillary
307	Male	81		G2 - LG	LG	T1	15	20	80	No	papillary
308	Female	77		G2 - HG	HG	T2a	60	55	60	No	papillary
309	Male	61		G2 - HG	HG	T1	40	38	40	No	papillary
310	Male	61		G2 - HG	HG	T1	20	10	80	No	papillary
311	Male	52		G2 - LG	LG	T1	40	40	60	No	papillary
312	Male	58		G2 - HG	HG	T1	20	10	90	No	papillary
313	Male	78		G2 - HG	HG	T1	18	15	60	No	papillary
314	Female	84		G3 - HG	HG	T2b	80	70	50	No	mixed
315	Male	78		G2 - HG	HG	T1	30	40	20	No	papillary
316	Female	63		G2 - HG	HG	T1	20	20	90	No	papillary
317	Male	56		G2 - LG	LG	T1	30	25	40	No	papillary
318	Male	61		G2 - HG	HG	T1	70	50	20	Yes	papillary
319	Male	61		G2 - HG	HG	T1	30	8	90	No	papillary
320	Female	73		G2 - HG	HG	T1	11	7	80	No	papillary
321	Male	82		G2 - HG	HG	T1	60	70	20	No	papillary
322	Male	82		G2 - HG	HG	T4	70	60	40	No	solid
323	Male	82		G2 - HG	HG	T2a	60	50	60	Yes	papillary
324	Male	37		G2 - LG	LG	T1	30	5	90	No	papillary
325	Female	80		G2 - HG	HG	T1	35	15	70	No	papillary
326	Female	50		G2 - HG	HG	T1	20	50	80	No	papillary
327	Male	79		G2 - HG	HG	T2a	60	50	40	Yes	mixed
328	Male	58		G2 - HG	HG	T1	20	20	60	No	papillary
329	Male	58		G2 - HG	HG	T1	8	7	80	Yes	papillary
330	Male	76		G3 - HG	HG	T2b	90	80	80	No	solid
331	Male	59		G2 - HG	HG	T1	30	30	70	No	papillary
332	Male	76		G2 - LG	LG	T1	5	7	80	No	papillary
333	Male	67		G2 - LG	LG	T1	40	25	70	No	papillary
334	Male	82		G2 - LG	LG	T1	15	17	30	No	papillary
335	Female	76		G2 - HG	HG	T1	60	50	50	No	papillary
336	Male	36		G2 - HG	HG	T1	10	7	80	No	papillary
337	Female	81		G2 - HG	HG	T1	15	17	80	No	papillary
338	Male	83		G2 - HG	HG	T1	0	10	90	No	papillary
339	Male	71		G2 - HG	HG	T2b	70	25	60	Yes	solid
340	Male	73		G2 - HG	HG	T1	60	70	50	No	papillary
341	Male	73	solitary	G2 - LG	LG	T2b	20	50	60	Yes	papillary
342	Male	63	multiple	G2 - HG	HG	T1	45	40	70	No	papillary
343	Male	74	multiple	G2 - LG	LG	Ta	20	22	80	No	papillary
344	Female	68	solitary	G1 - LG	LG	Ta	10	8	80	Yes	papillary
345	Male	34	solitary	G2 - HG	HG	Ta	80	60	60	No	papillary
346	Female	68	multiple	G2 - HG	HG	T2a	40	60	80	No	papillary
347	Male	57	multiple	G2 - HG	HG	Ta	30	30	80	Yes	papillary
348	Male	60	multiple	G2 - LG	LG	Ta	15	15	90	Yes	papillary
349	Male	72	multiple	G2 - LG	LG	T2b	60	60	50	Yes	mixed
350	Male	60	multiple	G1 - LG	LG	Ta	30	10	90	No	papillary
351	Male	58	multiple	G3 - HG	HG	T1	40	80	80	No	papillary
352	Male	64	solitary	G1 - LG	LG	Ta	20	30	80	No	papillary
353	Male	57	solitary	G2 - LG	LG	Ta	25	8	90	No	papillary
354	Female	73	solitary	G2 - LG	LG	Ta	28	25	80	Yes	papillary
355	Male	80	multiple	G3 - HG	HG	T2b	60	40	30	No	solid
356	Male	88	multiple	G2 - HG	HG	T2a	60	40	30	No	papillary
357	Female	75	solitary	G1 - LG	LG	Ta	10	15	60	No	papillary
358	Male	85	multiple	G1 - LG	LG	Ta	20	20	80	No	papillary
359	Female	61	solitary	G2 - LG	LG	Ta	19	11	90	No	papillary
360	Male	70	solitary	G2 - LG	LG	Ta	30	20	90	Yes	papillary
361	Female	79	multiple	G2 - LG	LG	Ta	15	15	90	No	papillary
362	Male	59	multiple	G3 - HG	HG	Ta	80	30	60	No	papillary
363	Female	86	solitary	G1 - LG	LG	Ta	7	85	85	Yes	mixed
364	Female	70	multiple	G1 - LG	LG	Ta	30	10	90	No	papillary
365	Male	65	solitary	G2 - LG	LG	Ta	40	10	70	No	papillary
366	Male	59	multiple	G2 - LG	LG	Ta	60	7	90	Yes	papillary
367	Male	68	multiple	G2 - LG	LG	Ta	25	25	90	Yes	papillary
368	Female	62	multiple	G1 - LG	LG	Ta	30	30	90	No	papillary
369	Male	54	solitary	G1 - LG	LG	Ta	18	7	80	No	papillary
370	Male	66	solitary	G2 - LG	LG	Ta	30	20	75	No	papillary
371	Male	58	multiple	G2 - HG	HG	T1	30	30	70	No	solid
372	Male	73	multiple	G2 - HG	HG	T2b	30	30	70	Yes	mixed
373	Male	52	multiple	G2 - HG	HG	T1	30	40	80	No	papillary
374	Male	83	multiple	G2 - HG	HG	T2b	80	60	75	Yes	papillary
375	Male	76	solitary	G2 - HG	HG	T2b	30	60	75	No	solid
376	Male	68	solitary	G2 - HG	HG	T2a	40	30	80	No	papillary
377	Female	77	multiple	G2 - HG	HG	T2a	70	20	40	No	solid
378	Female	72	multiple	G3 - HG	HG	T2b	40	80	0	No	solid
379	Female	58	multiple	G3 - HG	HG	T2b	30	70	50	No	solid
380	Male	82	multiple	G2 - LG	LG	T2b	60	60	60	No	solid
381	Male	74	solitary	G2 - HG	HG	T2a	60	70	60	Yes	mixed
382	Male	60	multiple	G3 - HG	HG	T2a	80	40	80	Yes	mixed
383	Male	59	multiple	G3 - HG	HG	T2b	40	40	50	No	papillary
384	Female	76	solitary	G2 - HG	HG	T2b	30	60	80	No	papillary
385	Female	68	solitary	G3 - HG	HG	T2b	60	50	40	No	mixed
386	Male	59	solitary	G3 - HG	HG	T2b	5	10	80	No	solid
387	Male	66	multiple	G3 - HG	HG	T2b	40	40	50	No	solid
388	Male	63	multiple	G2 - HG	HG	T2b	40	50	60	No	papillary
389	Male	50	solitary	G3 - HG	HG	T2b	40	60	60	No	solid
390	Male	72	multiple	G3 - HG	HG	T2b	60	40	80	No	papillary
391	Male	65	multiple	G3 - HG	HG	T2b	40	60	40	No	mixed
392	Male	82	multiple	G2 - HG	HG	T2a	60	60	60	No	papillary
393	Male	74	solitary	G3 - HG	HG	T2b	0	0	50	No	mixed
394	Female	71	multiple	G3 - HG	HG	T2b	70	55	80	Yes	solid
395	Male	52	multiple	G2 - HG	HG	T2b	40	20	70	Yes	papillary
396	Male	68	multiple	G3 - HG	HG	T2b	60	60	40	No	solid
397	Female	66	multiple	G3 - HG	HG	T2b	70	70	30	No	solid
398	Female	75	multiple	G2 - HG	HG	T2a	60	40	30	No	papillary
399	Male	72	multiple	G3 - HG	HG	T2b	80	35	60	No	papillary
400	Female	46	multiple	G3 - HG	HG	T2b	30	70	70	No	solid
401	Male	67	multiple	G3 - HG	HG	T2b	60	60	60	No	solid
402	Male	32	multiple	G2 - HG	HG	T2a	30	30	30	No	mixed
403	Male	81	multiple	G2 - HG	HG	T1	20	22	70	No	solid
404	Male	57	solitary	G2 - LG	LG	Ta	30	17	80	No	papillary
405	Male	63	multiple	G2 - LG	LG	Ta	30	30	80	Yes	papillary
406	Male	65	solitary	G2 - LG	LG	Ta	10	5	80	No	papillary
407	Male	57	solitary	G1 - LG	LG	Ta	10	10	90	No	papillary
408	Female	82	solitary	G1 - LG	LG	Ta	0	10	80	No	papillary
409	Male	65	solitary	G2 - LG	LG	Ta	20	15	80	No	papillary
410	Male	55	solitary	G1 - LG	LG	Ta	20	18	90	No	papillary
411	Male	70	solitary	G2 - LG	LG	Ta	10	7	80	No	papillary
412	Male	79	multiple	G1 - LG	LG	Ta	30	15	80	Yes	papillary
413	Male	93	multiple	G2 - LG	LG	Ta	20	30	80	No	mixed
414	Male	81	multiple	G2 - LG	LG	Ta	35	10	50	Yes	papillary
415	Female	78	solitary	G1 - LG	LG	Ta	40	45	60	Yes	papillary
416	Female	88	solitary	G3 - HG	HG	T2a	40	40	30	Yes	papillary
417	Male	58	multiple	G3 - HG	HG	T2b	10	7	90	No	papillary
418	Male	81	solitary	G2 - LG	LG	Ta	10	40	90	Yes	papillary
419	Female	77	solitary	G1 - LG	LG	Ta	20	10	80	Yes	papillary
420	Male	61	multiple	G2 - LG	LG	Ta	20	15	90	Yes	papillary
421	Female	56	multiple	G2 - LG	LG	Ta	10	10	80	No	papillary
422	Male	60	solitary	G2 - LG	LG	Ta	60	60	70	No	papillary
423	Male	63	multiple	G1 - LG	LG	Ta	30	30	80	Yes	papillary
424	Male	67	multiple	G2 - LG	LG	Ta	70	70	80	Yes	papillary
425	Male	74	multiple	G3 - HG	HG	T2b	60	50	75	Yes	mixed
426	Male	69	solitary	G2 - HG	HG	T2a	40	40	80	No	papillary
427	Male	69	multiple	G2 - HG	HG	T2a	60	70	80	No	mixed
428	Male	62	multiple	G2 - HG	HG	T2a	50	55	80	No	mixed
429	Male	69	multiple	G2 - HG	HG	T2b	38	25	70	No	mixed
430	Male	77	multiple	G2 - HG	HG	T2b	30	60	80	Yes	mixed
431	Male	72	solitary	G3 - HG	HG	T2b	60	40	80	No	solid
432	Male	58	multiple	G2 - HG	HG	T2a	60	60	50	No	mixed
433	Female	84	multiple	G3 - HG	HG	T2b	90	90	0	No	mixed
434	Male	88	multiple	G2 - HG	HG	T2a	80	60	80	Yes	papillary
435	Male	76	multiple	G2 - HG	HG	T2b	80	80	90	No	mixed
436	Male	65	solitary	G2 - HG	HG	T2a	40	25	90	No	solid
437	Male	62	multiple	G2 - HG	HG	T2a	40	40	80	Yes	papillary
438	Male	80	solitary	G2 - HG	HG	T2b	80	80	75	Yes	papillary
439	Female	88	multiple	G2 - HG	HG	T2a	40	40	60	No	papillary
440	Male	53	solitary	G2 - HG	HG	T2a	70	40	80	Yes	papillary
441	Male	63	multiple	G3 - HG	HG	T2b	50	30	70	No	papillary
442	Male	69	solitary	G2 - HG	HG	T2a	10	7	90	No	papillary
443	Male	65	multiple	G3 - HG	HG	T2b	0	80	80	No	papillary
444	Male	61	multiple	G2 - HG	HG	T2b	60	60	90	Yes	mixed
445	Male	70	solitary	G3 - HG	HG	T2a	80	70	80	No	mixed
446	Male	63	solitary	G3 - HG	HG	T2a	5	20	75	Yes	solid
447	Male	85	multiple	G1 - LG	LG	Ta	20	20	90	No	papillary
448	Male	72	solitary	G2 - LG	LG	Ta	15	10	80	No	papillary
449	Male	71	multiple	G2 - LG	LG	Ta	30	30	90	Yes	papillary
450	Male	74	multiple	G2 - LG	LG	Ta	20	30	80	No	papillary
451	Female	58	multiple	G1 - LG	LG	Ta	20	20	90	Yes	papillary
452	Male	57	solitary	G2 - LG	LG	Ta	15	20	80	No	mixed
453	Male	61	solitary	G2 - LG	LG	Ta	18	5	80	Yes	papillary
454	Male	68	multiple	G2 - LG	LG	Ta	12	7	90	No	papillary
455	Male	74	solitary	G2 - HG	HG	T2a	40	40	80	Yes	papillary
456	Female	69	solitary	G2 - HG	HG	T2b	90	80	60	Yes	solid
457	Female	78	multiple	G1 - LG	LG	Ta	12	10	90	No	papillary
458	Male	86	solitary	G2 - HG	HG	T2a	70	70	70	No	solid
459	Male	66	multiple	G3 - HG	HG	Ta	80	60	40	No	papillary
460	Male	78	solitary	G2 - LG	LG	Ta	80	11	80	Yes	solid
461	Male	73	multiple	G1 - LG	LG	Ta	20	8	90	Yes	papillary
462	Male	85	solitary	G2 - LG	LG	Ta	20	15	80	No	papillary
463	Female	79	solitary	G2 - HG	HG	T2a	40	30	75	No	papillary
464	Female	77	solitary	G2 - HG	HG	T1	30	30	90	Yes	papillary
465	Male	72	solitary	G2 - LG	LG	Ta	10	10	90	No	papillary
466	Female	76	multiple	G2 - HG	HG	T2b	60	30	80	No	mixed
467	Female	58	solitary	G2 - LG	LG	Ta	20	10	90	No	papillary
468	Male	88	solitary	G2 - HG	HG	T2a	60	60	60	Yes	papillary
469	Male	60	multiple	G1 - LG	LG	Ta	20	10	80	No	papillary
470	Female	85	solitary	G1 - LG	LG	Ta	15	20	90	Yes	papillary
471	Male	81	multiple	G2 - HG	HG	T2b	80	60	90	No	mixed
472	Male	64	solitary	G2 - HG	HG	T2a	90	90	80	No	papillary
473	Female	81	solitary	G2 - LG	LG	Ta	20	15	90	No	papillary
474	Male	60	solitary	G2 - LG	LG	Ta	10	10	90	Yes	papillary
475	Male	64	multiple	G2 - HG	HG	T2a	80	70	60	No	papillary
476	Male	56	multiple	G2 - LG	LG	Ta	20	20	80	Yes	papillary
477	Male	61	solitary	G2 - LG	LG	Ta	30	8	90	No	papillary
478	Male	64	solitary	G3 - HG	HG	T2b	40	40	80	Yes	mixed
479	Male	58	multiple	G2 - LG	LG	Ta	15	25	70	No	papillary
480	Male	79	multiple	G2 - LG	LG	Ta	10	7	90	No	papillary
481	Male	55	solitary	G2 - LG	LG	Ta	10	0	100	No	papillary
482	Male	80	solitary	G2 - LG	LG	Ta	15	10	90	No	papillary
483	Male	74	solitary	G1 - LG	LG	Ta	10	10	80	No	papillary
484	Male	69	solitary	G2 - LG	LG	Ta	50	50	80	No	papillary
485	Male	70	solitary	G2 - LG	LG	Ta	12	10	90	No	papillary
486	Female	65	solitary	G2 - LG	LG	Ta	80	80	80	Yes	papillary
487	Female	75	solitary	G1 - LG	LG	Ta	40	40	90	Yes	papillary
488	Female	46	solitary	G2 - LG	LG	Ta	20	0	90	No	papillary
489	Male	56	solitary	G1 - LG	LG	Ta	5	5	90	No	papillary
490	Male	59	solitary	G2 - LG	LG	Ta	20	20	90	No	papillary
491	Male	79	solitary	G2 - LG	LG	Ta	25	20	90	No	papillary
492	Male	62	multiple	G2 - LG	LG	Ta	10	5	99	Yes	papillary
493	Male	75	multiple	G2 - LG	LG	Ta	25	30	99	No	papillary
494	Male	79	multiple	G2 - LG	LG	Ta	60	50	80	No	papillary
495	Male	75	solitary	G2 - LG	LG	Ta	30	15	99	No	papillary
496	Male	63	solitary	G2 - LG	LG	Ta	20	8	90	No	papillary
497	Male	66	multiple	G2 - LG	LG	Ta	20	0	90	No	papillary
498	Male	72	multiple	G1 - LG	LG	Ta	12	5	90	Yes	papillary
499	Female	72	multiple	G1 - LG	LG	Ta	30	10	90	Yes	papillary
500	Male	67	multiple	G2 - LG	LG	Ta	55	15	70	Yes	papillary
501	Male	80	solitary	G2 - LG	LG	Ta	0	7	60	No	papillary
502	Male	66	multiple	G2 - HG	HG	Ta	20	12	80	No	papillary
503	Female	81	multiple	G3 - HG	HG	Ta	80	30	20	No	papillary
504	Male	57	multiple	G2 - LG	LG	Ta	30	10	90	Yes	papillary
505	Female	83	solitary	G2 - LG	LG	Ta	15	20	90	No	papillary
506	Male	56	multiple	G1 - LG	LG	Ta	60	5	98	Yes	papillary
507	Male	68	solitary	G1 - LG	LG	Ta	10	10	90	No	papillary
508	Male	59	solitary	G2 - LG	LG	Ta	40	40	90	No	papillary
509	Male	63	solitary	G2 - LG	LG	Ta	20	35	99	No	papillary
510	Male	60	solitary	G1 - LG	LG	Ta	10	0	90	No	papillary
511	Male	61	solitary	G2 - LG	LG	Ta	40	20	90	No	papillary
512	Female	72	solitary	G1 - LG	LG	Ta	60	8	90	No	papillary
513	Male	79	solitary	G2 - LG	LG	Ta	10	7	90	No	papillary
514	Male	79	solitary	G2 - LG	LG	Ta	20	15	95	Yes	papillary
515	Male	60	solitary	G2 - LG	LG	Ta	20	18	90	No	papillary
516	Male	70	solitary	G2 - HG	HG	T2a	60	70	90	No	papillary
517	Male	63	solitary	G2 - HG	HG	T2b	0	90	90	No	solid
518	Male	77	solitary	G2 - HG	HG	T2a	80	40	75	No	papillary
519	Male	74	solitary	G2 - HG	HG	T2a	30	60	90	Yes	mixed
520	Female	80	multiple	G2 - HG	HG	T2a	40	30	90	Yes	papillary
521	Female	66	solitary	G2 - LG	LG	T2b	40	10	70	No	solid
522	Male	74	solitary	G2 - HG	HG	T2a	80	60	80	No	papillary
523	Female	81	solitary	G3 - HG	HG	T2a	0	60	30	No	papillary
524	Male	66	solitary	G2 - HG	HG	T2a	0	50	40	No	papillary
525	Male	84	solitary	G2 - HG	HG	T2a	40	30	75	Yes	papillary
526	Male	76	solitary	G2 - LG	LG	T2a	80	50	90	No	papillary
527	Male	64	solitary	G2 - LG	LG	Ta	75	40	90	No	papillary
528	Male	72	solitary	G3 - HG	HG	T2a	95	50	75	No	papillary
529	Male	76	solitary	G2 - HG	HG	T2b	75	80	75	No	papillary
530	Male	63	solitary	G2 - LG	LG	Ta	75	50	75	No	papillary
531	Male	50	solitary	G1 - LG	LG	Ta	50	50	75	No	papillary
532	Male	73	solitary	G2 - HG	HG	T2a	75	60	75	No	papillary
533	Male	57	solitary	G1 - LG	LG	Ta	75	10	75	No	papillary
534	Male	82	solitary	G1 - LG	LG	Ta	50	10	75	No	papillary
535	Male	78	multiple	G2 - LG	LG	Ta	75	25	25	No	papillary
536	Male	71	solitary	G3 - HG	HG	T3a	75	60	40	No	papillary
537	Male	96	solitary	G2 - HG	HG	Ta	75	60	75	No	papillary
538	Male	59	solitary	G3 - HG	HG	T1	75	60	0	No	papillary
539	Female	75	solitary	G3 - HG	HG	T2a	75	60	75	No	papillary
540	Male	63	solitary	G3 - HG	HG	T2a	0	60	25	No	papillary
541	Female	63	solitary	G2 - HG	HG	Ta	75	20	75	No	papillary
542	Male	64	solitary	G3 - HG	HG	T1	75	60	75	Yes	papillary
543	Male	69	solitary	G1 - LG	LG	Ta	0	50	75	No	papillary
544	Male	89	solitary	G3 - HG	HG	T2a	25	60	75	Yes	papillary
545	Male	59	solitary	G3 - HG	HG	Ta	75	60	100	No	papillary
546	Male	81	solitary	G1 - LG	LG	Ta	75	60	75	No	papillary
547	Female	65	solitary	G2 - HG	HG	Ta	50	60	75	No	papillary
548	Male	77	solitary	G3 - HG	HG	Ta	95	60	100	No	papillary
549	Male	57	solitary	G3 - HG	HG	Ta	50	60	95	No	papillary
550	Male	74	solitary	G3 - HG	HG	T1	0	60	100	No	papillary
551	Female	63	solitary	G1 - LG	LG	Ta	25	25	75	Yes	mixed
552	Male	43	solitary	G1 - LG	LG	Ta	75	5	75	No	papillary
553	Female	78	solitary	G3 - HG	HG	T1	75	60	50	No	papillary
554	Male	68	solitary	G3 - HG	HG	Ta	0	65	75	No	papillary
555	Male	74	solitary	G2 - LG	LG	Ta	100	60	100	No	papillary
556	Male	82	solitary	G1 - LG	LG	Ta	75	25	75	No	papillary
557	Male	63	solitary	G2 - LG	LG	Ta	0	50	100	No	papillary
558	Female	82	solitary	G2 - LG	LG	Ta	25	60	100	No	papillary
559	Male	71	solitary	G2 - LG	LG	Ta	0	25	100	No	papillary
560	Male	87	solitary	G2 - LG	LG	T1	0	30	75	No	papillary
561	Male	86	multiple	G2 - HG	HG	T2b	15	80	80	Yes	papillary
562	Male	84	solitary	G2 - HG	HG	T2b	90	80	99	Yes	papillary
563	Male	81	multiple	G3 - HG	HG	T2b	80	60	80	Yes	papillary
564	Male	79	solitary	G2 - HG	HG	Ta	25	15	75	No	papillary
565	Male	65	solitary	G2 - HG	HG	T2b	10	50	75	Yes	papillary
566	Female	58	solitary	G2 - HG	HG	T2a	80	80	0	Yes	papillary
567	Male	71	solitary	G3 - HG	HG	Ta	90	90	75	No	papillary
568	Male	61	solitary	G2 - HG	HG	Ta	40	5	90	No	papillary
